# Supplementary material for: CeO2 Induced Ni-Ce Interaction Enables Efficient CO2 Methanation on Ni/Al2O3/SiC Structured Catalyst
Source: Materials (Basel). 2026 Jun 17;19(12):2612. doi: 10.3390/ma19122612 (PMC13304082; doi:10.3390/ma19122612)
Supplement: Supplementary file 1 [file materials-19-02612-s001.zip]

Archive with 1 entries (1 files):
- materials-4331140-supplementary.pdf
